# Supplementary material for: Rapid, Point-of-Care Microwave Lysis and Electrochemical Detection of Clostridioides difficile Directly from Stool Samples
Source: Bioengineering (Basel). 2024 Jun 20;11(6):632. doi: 10.3390/bioengineering11060632 (PMC11200505; doi:10.3390/bioengineering11060632)
Supplement: Supplementary file 1 [file bioengineering-11-00632-s001.zip]

Archive with 1 entries (1 files):
- bioengineering-2984878-supplementary.pdf
